# Supplementary material for: Use of Remote Assessment Tools to Substitute Routine Outpatient Care: Scoping Review
Source: J Med Internet Res. 2025 Mar 4;27:e65938. doi: 10.2196/65938 (PMC11920651; doi:10.2196/65938)
Supplement: Multimedia Appendix 3 [file jmir_v27i1e65938_app3.xlsx]

## Sheet: Table 1
Table 1
Lead author	Country conducted	Aim of study	Publication year	Study design	Sample size	Study P (Population)	Study I (Intervention)	Study C (comparator)	Study O (outomes)	Monitoring data type	Intervention Outlook
Sivanandan MA.	United Kingdom	Assess the feasibility of digital PROM questionnaires to enable remote symptom monitoring for patients undergoing cancer treatment and their ability to highlight the requirement for an FTF appointment	2021	Cross sectional study	90	Adults with specific cancer diagnoses requiring specific treatments	Web based portal use to collect digital treatment-specific PROMs Questionnaire to remotely monitor patients treatment response.	Nil	(1) Measurement of symptoms relating to drug toxicity (2) Discerning indications for face-to-face review (3) Comparison digital PROMs and clinician assessment (4) Satisfaction indices with the intervention (5) Adherence with the intervention	Symptom based questionnaire (y/n, severity grade), Patient experience measure (Likert scale),	Positive
Sanyal A.	United States	Use electronic symptom monitoring to facilitate early detection of complications, reduce symptom burden, cost of care and improve survival.	2020	Non-randomised experimental study	37	Adults with haematological malignancy undergoing treatment	Web based application to deliver toxicity questionnaires to monitor patient treatment response.	Nil	Not pre-defined, including: (1) Patient experience (2) Symptom reporting (3) Triggers/alerts (4) Time spent between patient-generated response and provider interaction (5) COVID-19 screening (6) Distress thermometer data	Symptom based questionnaire, Patient experience measure (Likert scale, free-text box)	Positive
Richards HS	United Kindom	To examine the feasibility of a full-scale definitive randomised controlled trial (RCT) designed to evaluate the impact of a real-time, remote electronic monitoring (ePRO) system on patients' wellbeing after discharge following cancer-related UGI surgery	2020	Mixed-methods pilot study - multi-centre (2)	29	Adults in hospital following upper GI surgery ready for discharge home	Web based symptom reporting questionnaire software used to collect and automatically triage patient reported symptoms.	Nil	(1) Data completeness, response rates and recruitment measures (2) Patient and clinician perspectives (3) Hospital readmissions (4) Triggers for medical response (Level 3 - symptom(s) indicative of a complication - nurse response) (Level 2 - advice to contact a HCP/ adherence to this advice) (5) Technical performance of the system	Patient Reported Outcome Measures, FACT-G and ED-5D questionnaires.	Positive
Porcher L	France	To describe nurses' interventions and potential medical changes consecutively to electronic patient-based symptoms monitoring	2022	Retrospective cohort study	436	Adults initiating an oral anticancer agent	Web-based PROMs questionnaire collected weekly from patients. Moderate and severe symptoms triggered clinical team alerts.	Nil	(1) Rate of patients with medical changes consecutively to an moderate patient-reported symptoms needing nurses; interventions within 24 hours or severe patient-reported symptoms, needing nurses' interventions within a few hours) alert (2) Description of the different types of nurses' interventions and medical changes	Custom questionnaire (symptoms/side effects, GP visits, Call from oncology nurse)	Positive
Obika BD	United Kingdom	To evaluate the implementation of a remote patient monitoring solution to support continuous triaging of patients on a cardiac surgical waitlist. Focusing on the feasibility of identifying clinical deterioration of cardiac patients and patient acceptability of the digital tool. In addition to this, highlighting implications of remote patient monitoring on clinical outcomes.	2021	Retrosepctive Cohort study	525	Adults on a cardiac surgical waitlist, waiting for value replacement/repair, CABG, myomectomy, aortic surgery.	Smartphone application used to send weekly symptom questionnaire. Symptom serverity reviewed by clinical team using automated traffic light system for identifying clinical deterioration.	NIL	(1) Patients were able to be identified as at risk of deteriorating based on data captured via application and subsequently escalated to their surgeon.	Symptom based questionnaire	Positive
Liu F	China	To compare data between a novel instant messaging/social media follow-up system and a telephone interview in patients with LARS and to analyze the consistency of the instant messaging/social media platform.	2021	Case control study	15	Adults with rectal adenocarcinoma and undergoing R0 resection surgery and recontruction	Patient function questionnaire completed over social media platform post surgical intervention.	Data from phone call questionnaire	1) Demonstrate the functional outcome of instant messaging and telephone call data. Patients with major LARS had a strong consistency and showed more negative functional evaluation trends in the instant messaging application. Those patients with mild LARS and no symptoms had inconsistent feedback.	Patient Reported Outcome Measures, Defecation satisfaction survey, LARS score questionnaire	Neutral
Bhargava R	Canada	To demonstrate RELIEF to be a feasible tool for patients with palliative care needs to easily self-report their symptoms to their clinical team; and to allow for timely interventions or close monitoring by clinical staff to minimize unnecessary visits to the emergency department or admissions to hospital in this patient population	2021	Pilot feasibility study	13	Adult Palliative Care patients	Smartphone application used to collect symptom self-reporting data. Automated alerts sent to clinical response team for worsening or servere symptoms.	NIL	1) Feasibility of tool for the remote self-reporting of symptoms by patient with palliative care. 2)Symptom data enabled timely clinical intervention using alerts generated by patient responses.	Edmonton Symptom Assessment, Distress Thermometer, Brief Pain Inventory	Positive
Bernard L	France	To estimate the cost-effectiveness of the connected monitoring of RA patients initiating a new DMARD application therapy versus conventional monitoring	2022	Randomised controlled trial	89	Adults with Rheumatoid Arthritis	Smartphone application use to collect weekly patient questionnaires. Automated notifications were triggered for low use or high disease activity requiring clinical review.	Face-to-face reviews with a Rheumatologist (Conventional monitoring)	1)Intervention coupled with case manager resultsed in more efficient disease monitoring for Rheumatoid Arthritis patients. 2) Demonstrated increase in EQ-5D scores in both groups, with a slightly greater (not significant) increase in connected monitoring group. 3) Number of in-person visits for connected monitoring group was lower than conventional group. 4) Cost-utility analysis showed than conn…	RAPID-3 and auto-DAS 28 questionnaires, Patient Reported Ouctomes Measures (general condition & quality of life)	Positive
Bertocchi L	Italy	Assess if a patient-focused mobile application can increase compliance with active Enhanced Recovery After Surgery (ERAS) items and thereby improve surgery-related outcomes and patient satisfaction.	2024	Prospective observational study	444	Adult Colorectal surgery patients	Mobile app customized by surgeons at study hospital. Sends push notifications twice a day to remind patients to record data for active ERAS items.	NIL	1) Successfully provides real time feedback for surgeons to monitor. 2)In postoperative phase, monitored patient reported symptoms, with alert escalations sent to surgeons.	ERAS Protocol questionnaire	Positive
Bertoni S	Belgium	This study aims to evaluate satisfaction, usability, compliance and safety of a home monitoring application to validate its operability as a monitoring tool.	2023	Prospective qualitative study	118	Adult colorectal surgical patients	Mobile app triggering questionnaires for 15 days after discharge from hospital. Covering several topics - nutrition, wound, pain etc.	NIL	Overall, 1220 notifications were collected. 409 for pain, 196 for abnormal stools and 118 for wound problems (10 month study period)	Custom questionnaire (nutrition, wound, pain)
Pienaar J	South Africia	Assess patients' perspectives on usability of two-way texting (2wT)	2023	Randomised controlled trial	100	Adult males undergoing elective circumcision	Two-way texting platform to collect and assess potential adverse events.	Participants who received routine care via in-person follow up visits on day 2 and 7	2wT for post male circumcision follow up was highly usable and acceptable, suggesting its viability as an alternative to in-person visits. It enhanced confidence in wound self-management.	Single question follow-up, yes/no response.	Positive
van de Weerd C	The Netherlands	This study aimed to investigate patients' experiences with remoting monitoring using our remote monitoring application (RMA). Primary objectives were to evaluate the app's usability from a patient's perspective and to gain insight into the barriers and facilitators for using the RMA.	2023	Prospective qualitative study	132	Adult health and neck cancer patients	MAUQ questionnaire and semi-structured interview to assess the usability and patients experiences of RMA.	N/A	Application is user-friendly, makes patients feel more in control and remote monitoring can reduce the frequency of outpatient follow up visits.	Custom questionnaire (disease surveillance and symptoms)	Positive
