# Supplementary material for: Use of Remote Assessment Tools to Substitute Routine Outpatient Care: Scoping Review
Source: J Med Internet Res. 2025 Mar 4;27:e65938. doi: 10.2196/65938 (PMC11920651; doi:10.2196/65938)
Supplement: Multimedia Appendix 4 [file jmir_v27i1e65938_app4.xlsx]

## Sheet: All results
Study	Study No.	Reviewer	Measurement	Quadruple Aim Theme	Quantitative Results	Qualitative Results
Obika et al. 2021	4	JB	% of patients identified through system	Improve population health	51 (9.71%) patients identified at risk of deteriorating. 45 patient after re-evaluation were discussed at MDT and operation dates brought forward.	NA
Obika et al. 2021	4	JB	% adherence to the monitoring protocol	Enhance patient experience	81.7% of patients enter at least one symptom after enrollment. Average user data entry of only of 6.68 weeks over the 6 month period.	NA
Obika et al. 2021	4	RR	Percentage of patients who input data into application	Enhance patient experience	81.7% of patients input at least one symptom after they were enrolled on the platform. On Average patients input at least one symptom for 2.52-3.04 consecutive weeks. On average, patients continued to submit data for a mean number of 6.68-6.91in total. Furthermore, the average weekly number of modules submitted per patient was 3.10-0.51 over 6 months. The median amount of time spent using the sol…	NA
Obika et al. 2021	4	RR	Percentage of patients who engaged with the educational content	Enhance patient experience	38.86% of all users looked at educational content within application at least once and were presented with five links to external websites. 55.88% of users open at least one of these five links.	NA
Obika et al. 2021	4		Number of patients identified as deteriorating	Improve population health	Of the 525 patients using the application, 51 were identified as at risk of deteriorating by nurses based on the symptom responses. This was escalated to the treating surgeon. Those who were escalated were aged 62yrs on average, of this 11 were awaiting a CABG, 19 waiting for valve surgery and 4 waiting combined CABG/valve. From the 51 patients who were identified as at risk, 45 patients were dis…	NA
Liu et al 2021	3	JB	Online surveys without telephone follow-up	Reduce health system costs	19% of online surveys submitted were followed up without corresponding telephone interview	NA
Liu et al 2021	3	RR	Percentage of telephone interview vs. percentage of instant messaging	Improve population health	The results of the telephone interview: 10/21 (48%), 11/21 (52%) and 8/21 (38%) of the participants reported dissatisfaction with their defecation, the effect on quality of life and medication use for bowel symptoms, respectively. The corresponding results for the instant messaging was 10/21 (48%), 13/21 (62%) and 5/21 (24%)	NA
Porcher et al 2022	5	JB	Completion of questionnaires	Enhance patient experience	Total of 1488 questionnaires completed, with median number of 4 completed per patient (range 1-6).	NA
Porcher et al 2022	5	JB	% patient adherence to prescribed medication protocol	Improve population health	90% patients declared medication was taken as prescribed. Decrease in adherence between Q1 and Q4. 61.4% of patients who did not take treatment advised it was per medical decision, 14.8% advised because of poor tolerance of treatment.	NA
Porcher et al 2022	5	JB	% of responses/actions due to triggered alerts	Reduce health system costs	Nurses initiated clinical actions in response to 43.6 of cases, mostly phone counselling on symptom management. In response to red alerts, referent oncologists were called in 55.7% of the time. After a red alert, patient hospitalisation was need in 12% of cases.	NA
Porcher et al 2022	5	JB	% of patients undertaking specialist consultation	Reduce health system costs	78.9% of patients had 1 consultation during first month of treatment, 19.5% had two consultations. A nonscheduled consultation was conducted 9% of the time after an orange or red alert.	NA
Porcher et al 2022	5	GM	(1) Triggered alerts "orange" or "red" (2) Nursing responses	Improve population health	(1) 700 orange and 212 red alerts. (n) red alerts increased significantly from week 1 questionnaire to week 4. (2) Nurse-initiated clinical actions in response to 43.6% of orange alerts, oncologist review in 55.7% of red alerts	NA
Porcher et al 2022	5	GM	Response to alerts triggered by the intervention	Improve population health	(1) After a red alert, drug interruptions performed in 47.7% of cases (2) From oncologist consultations triggered by an alert overall, 10.8% treatments were interrupted, 10.4% discontinued, 9.2% dose reduced and 3.5% dose increased	NA
Porcher et al 2022	5	GM	Response to alerts triggered by the intervention	Improve population health	(1) After a red alert, patients' hospitalisation occurred in 12% of cases	NA
Porcher et al 2022	5	GM	Questionnaire (weekly)	Enhance patient Experience	Activity during the study wasn't worsened	NA
H.S. Richards et al 2020	6	JB	% adherenace to questionnaire protocol	Enhance patient experience	Centre 1 exceeded 70% at all time points (range 72-93%) exluding date 2-3 post discharge (55%). Median response 9, range 1-11. Centre 2 exceeded 60% at all timepoints (range 63-100), except for week 8 (50%). Median response 7, range 1-10.	NA
H.S. Richards et al 2020	6	JB	Readmission rate	Improve population health	Five participants were re-admitted to hospital during the study for complications. These participants completed symptom questionnaires a total of 14 times within 7 days of readmissions. The completions results in triggering 2 x level 3 events (14%), 9 x level 2 events (64%), 1 x level 1 event (7%), indicating that they system mostly produced appropriate advice and pathways for patients.	NA
H.S. Richards et al 2020	6	JB	Number and action of level 3 and level 2 interventions required	Reduce health system costs	9 level 3 alerts (direct email alert) triggered by 3 patients at Centre 1. 6 were pain alerts by single participant relevant to pre-existing conditions requiring no further action. 72 level 2 actions (contact HCP) were triggered by 24 patients at Centre 1. Most frequently related to wound problems (44%) and appetite loss (36%). 64% of participants adhered to advice of only contacting HCP if sympt…	NA
H.S. Richards et al 2020	6	GM	Number clinical symptom alerts	Improve population health	Level 1 symptom alerts triggered 76 times during the study (39% of completions) by 22 (76%) participants.	NA
H.S. Richards et al 2020	6	GM	Number clinical symptom alerts	Improve population health	Level 2 symptom alerts triggered 72 times by 24 (83%) of participants. 64% of instances adhered to suggestion to contact an HCP if symptoms were new or previously unreported. In 8 cases, 4 contacted CNS team, 4 contacted GP (100% adherence).	NA
H.S. Richards et al 2020	6	GM	Number clinical symptom alerts	Improve population health	Level 3 symptom alerts triggered 9 times by three (10%) of participant. Most alerts (78%) were generated for pain symptoms	NA
H.S. Richards et al 2020	6	GM	Readmission rate	Improve population health	Five (17%) participants readmitted to hospital during the study period These participants completed the ePRO symptom report 14 times within 7 days of re-admission; two level 3 events, nine level 2 events and one level 1 event	NA
H.S. Richards et al 2020	6	GM	Thematic Analysis from 35 weekly-telephone interviews and 3 end-of-study interviews with 16 participants	Enhance Patient Experience		Key themes were: - Reassurance from ePRO system advice -- valued advice regarding symptoms management, reassured by ePRO system contributing to overcoming feeling of isolation - Relevance of ePRO advice -- felt advice was tailored to their particular needs, covered the relevant symptoms most important to them
H.S. Richards et al 2020	6	GM	Verbatim review of clinician interviews (n=2) weekly and end-of-study	Enhance Clinician Experience		(1) Consensus that no symptoms potentially missed by the ePRO system. (2) Safety of using the system to deliver prompts - highlighting areas that may not be reported/escalated by the participant. (3) use of the system on the phone to guide consultation. (4) appropriate and useful capability to access ePRO reports via the hospital EHR, however also thus limited by access to a computer in hospital
Bernard et al. 2022	1	Bernard et al. 2022	Number of in-person and phone visits.	Reduce health system costs, Enhance Patient experienc	Connected monitoring had significantly fewer in-person visits, and more phone visits. Patients incurred less travel to seek care.
Bernard et al. 2022	1	Bernard et al. 2022	Difference in mean EQ-5d score.	Improve population health	Both arms of study increased by end of 6-month study, indicating that improvement in health status was unaffected by type of monitoring, no statistical significance.	The authors highlight the importance of the Clinical Case Manager in the connected monitoring group. The Clinical Case Manager ensured that questionnaires were filled out regularly and had a positive influence on communication and motivation.
Bernard et al. 2022	1	Bernard et al. 2022	Overall cost of intervention/service per patient.	Reduce health system costs	Connected monitoring intervention was associated wtih significant reduction in average cost of monitoring with non-significant change in QALY measure. Calculations based on direct medical costs of services (both in-person and phone-based), data review time, patient transportation to & from hospital.	Cost per patient high due to small sample size. There is a fixed costs involved in the establishment of the digital technology. Unit costs would be significantly lower with a much larger group of patients. Potential Hawthorne effect introduced with number of questionnaires completed..
Bhargava et al. 2021	2	Bhargava et al.	Measure of uptake/use of intervention	Enhance Patient Experience	20% non-adherence to daily self-reporting. Patient with high function, and low symptom burden most likely to withdraw.	80% of symptom assessment were completed by patients, meaning patients found RELIEF to be an acceptable method to routinely report their symptoms in this way.
Bhargava et al. 2021	2	Bhargava et al.	Qualitative survey on use/usibility	Enhance Clinician Experience		92% of clinicians reported improved confidence in providing care and improved client experience and 75% perceived improved quality of life for their patients
Bhargava et al. 2021	2	Bhargava et al.	Number clinical symptom alerts	Improve population health	66 alerts triggered by RELIEF resulted in a clinical intervention being initiated. 60 resulted in a over-the-phone assessment and intervention, 5 resulted in urgent clinic visits for pain and symptom management, 1 resulted in an urgent home visit by community nurse. 2 patients were provided support for expected death in home
Bhargava et al. 2021	2	Bhargava et al.	Cost estimate based on cost of average cost and LOS after ED admission	Reduce Health system costs	5 patients experienced active symptoms over several days, which required frequent clinical support and interventions by palliative care team members. It was agreed these 5 patients could be managed at home and thus, avoided an ED visit and at least one admission to hospital in each case. With help from Brampton Civic Hospital Decision Support and Finance departments, it was estimated the healthca…
Bertocchi et al 2023			Readmission rate	Improve population health	Reduction in 30-day readmission rate (p=0.004) for patients with high adherence of the mobile application
Bertocchi et al 2023			Adherance to clinical protocol	Improve population health	Positive correlation between the ERAS protocol adherance and use of the application.
Bertocchi et al 2023			Adherance to application use	Enhance Patient Experience	i) Overall adherence by patients to the mobile application was 62.4% across all protocol phases ii) Adherence varied across phases with Preoperative adherence at 87.4%, hospitalisation phase adherence at 54.1%, and post discharge phase adherence at 79.5%	94.9% Patients reported positive feedback in satisfaction and confidence using the mobile application; 94.5% reported the application was easy to use; 92.7% of patients reported better quality of care contributed to application use.
Bertoni 2024			Number clinical symptom alerts	Improve population health	1220 notifications total, with 722 orange, 466 red and 32 purple.	Underweight patients have more notifications than heavier patients, but no statistically significant correlation was observed. The same trend is observed in age subgroup of 50 to 59 and females and patients with a stoma, where these patients notify more notifications than others in their respective subgroup.
Bertoni 2024			Aderance to appliication use	Enhance Patient Experience	89.8% adherence to all 15 days of monitoring protocol. Higher adherence rate amongst older age groups	Overall patient satisfaction of the mobile app was 7.6/10.
Pienaar 2023			Adverse event alerts	Improve population health	Potential Adverse Events (PAE's) were lowest on day 1 (5%) and peaked on day 3 (11%). Reported PAE's remained below 10% on days 5 through 12, with only 6% reported issues by day 13.
Pienaar 2023			Perceived health costs	Reduce Health System costs		The majority of clients (60%) indicated that 2wT saved them time and money from attending in-person clinic visits.
Pienaar 2023			Aderance to appliication use	Enhance Patient Experience	Men responded consistently to their daily texts across the 13 days with daily response rates ranging from 74% to 85%
Pienaar 2023			Usability of the application	Enhance Patient Experience		Responses to the self-administered questionnaire were indicative that most clients understood the 2wT process (63%), felt comfortable (98%), felt safe (92%) and would recommend this approach to their friends (87%) Only 20% of the men felt that the daily text was a burden, with 22% reporting challenges with sending texts and 17% reporting challenges with receiving texts.
vandeWeerd 2023			Usability of the application	Enhance Patient Experience		Mean likert score of 5.0 (range 1-7) on the ease of use and satisfaction for the application
vandeWeerd 2023			Usefulness of the application	Enhance Patient Experience		Mean likert score of 4.42 (range 1-7) on usefulness of app to support management of health and access to services
vandeWeerd 2023			Perceived health costs	Reduce Health System costs		Interviewees stated using the RMA was that it is less time-consuming than a hospital visit. Interviewees also stated that follow-up by the RMA could reduce the frequency of hospital visits by extending the time between visits.

## Sheet: Improve Population Health
Study	Measurement	Quadruple Aim Theme	Quantitative Results	Qualitative Results
Obika et al. 2021	% of patients identified through system	Improve population health	51 (9.71%) patients identified at risk of deteriorating. 45 patient after re-evaluation were discussed at MDT and operation dates brought forward.
Obika et al. 2021	Number of patients identified as deteriorating	Improve population health	Of the 525 patients using the application, 51 were identified as at risk of deteriorating by nurses based on the symptom responses. This was escalated to the treating surgeon. Those who were escalated were aged 62yrs on average, of this 11 were awaiting a CABG, 19 waiting for valve surgery and 4 waiting combined CABG/valve. From the 51 patients who were identified as at risk, 45 patients were dis…
Liu et al 2021	Percentage of telephone interview vs. percentage of instant messaging	Improve population health	The results of the telephone interview: 10/21 (48%), 11/21 (52%) and 8/21 (38%) of the participants reported dissatisfaction with their defecation, the effect on quality of life and medication use for bowel symptoms, respectively. The corresponding results for the instant messaging was 10/21 (48%), 13/21 (62%) and 5/21 (24%)
Porcher et al 2022	% patient adherence to prescribed medication protocol	Improve population health	90% patients declared medication was taken as prescribed. Decrease in adherence between Q1 and Q4. 61.4% of patients who did not take treatment advised it was per medical decision, 14.8% advised because of poor tolerance of treatment.
Porcher et al 2022	(1) Triggered alerts "orange" or "red" (2) Nursing responses	Improve population health	(1) 700 orange and 212 red alerts. (n) red alerts increased significantly from week 1 questionnaire to week 4. (2) Nurse-initiated clinical actions in response to 43.6% of orange alerts, oncologist review in 55.7% of red alerts
Porcher et al 2022	Response to alerts triggered by the intervention	Improve population health	(1) After a red alert, drug interruptions performed in 47.7% of cases (2) From oncologist consultations triggered by an alert overall, 10.8% treatments were interrupted, 10.4% discontinued, 9.2% dose reduced and 3.5% dose increased
Porcher et al 2022	Response to alerts triggered by the intervention	Improve population health	(1) After a red alert, patients' hospitalisation occurred in 12% of cases
H.S. Richards et al 2020	Readmission rate	Improve population health	Five participants were re-admitted to hospital during the study for complications. These participants completed symptom questionnaires a total of 14 times within 7 days of readmissions. The completions results in triggering 2 x level 3 events (14%), 9 x level 2 events (64%), 1 x level 1 event (7%), indicating that they system mostly produced appropriate advice and pathways for patients.
H.S. Richards et al 2020	Number clinical symptom alerts	Improve population health	Level 1 symptom alerts triggered 76 times during the study (39% of completions) by 22 (76%) participants.
H.S. Richards et al 2020	Number clinical symptom alerts	Improve population health	Level 2 symptom alerts triggered 72 times by 24 (83%) of participants. 64% of instances adhered to suggestion to contact an HCP if symptoms were new or previously unreported. In 8 cases, 4 contacted CNS team, 4 contacted GP (100% adherence).
H.S. Richards et al 2020	Number clinical symptom alerts	Improve population health	Level 3 symptom alerts triggered 9 times by three (10%) of participant. Most alerts (78%) were generated for pain symptoms
H.S. Richards et al 2020	Readmission rate	Improve population health	Five (17%) participants readmitted to hospital during the study period These participants completed the ePRO symptom report 14 times within 7 days of re-admission; two level 3 events, nine level 2 events and one level 1 event
Bernard et al. 2022	Difference in mean EQ-5d score.	Improve population health	Both arms of study increased by end of 6-month study, indicating that improvement in health status was unaffected by type of monitoring, no statistical significance.	The authors highlight the importance of the Clinical Case Manager in the connected monitoring group. The Clinical Case Manager ensured that questionnaires were filled out regularly and had a positive influence on communication and motivation.
Bhargava et al. 2021	Number clinical symptom alerts	Improve population health	66 alerts triggered by RELIEF resulted in a clinical intervention being initiated. 60 resulted in a over-the-phone assessment and intervention, 5 resulted in urgent clinic visits for pain and symptom management, 1 resulted in an urgent home visit by community nurse. 2 patients were provided support for expected death in home
Bertocchi et al 2023	Readmission rate	Improve population health	Reduction in 30-day readmission rate (p=0.004) for patients with high adherence of the mobile application
Bertocchi et al 2023	Adherance to clinical protocol	Improve population health	Positive correlation between the ERAS protocol adherance and use of the application.
Bertoni 2024	Number clinical symptom alerts	Improve population health	1220 notifications total, with 722 orange, 466 red and 32 purple.	Underweight patients have more notifications than heavier patients, but no statistically significant correlation was observed. The same trend is observed in age subgroup of 50 to 59 and females and patients with a stoma, w here these patients notify more notifications than others in their respective subgroup.
Pienaar 2023	Adverse event alerts	Improve population health	Potential Adverse Events (PAE's) were lowest on day 1 (5%) and peaked on day 3 (11%). Reported PAE's remained below 10% on days 5 through 12, with only 6% reported issues by day 13.

## Sheet: Reduce Healthcare costs
Study	Measurement	Quadruple Aim Theme	Quantitative Results	Qualitative Results
Liu et al 2021	Online surveys without telephone follow-up	Reduce health system costs	19% of online surveys submitted were followed up without corresponding telephone interview
Bernard et al. 2022	Overall cost of intervention/service per patient.	Reduce health system costs	Connected monitoring intervention was associated wtih significant reduction in average cost of monitoring with non-significant change in QALY measure. Calculations based on direct medical costs of services (both in-person and phone-based), data review time, patient transportation to & from hospital.	Cost per patient high due to small sample size. There is a fixed costs involved in the establishment of the digital technology. Unit costs would be significantly lower with a much larger group of patients. Potential Hawthorne effect introduced with number of questionnaires completed..
Bhargava et al. 2021	Cost estimate based on cost of average cost and LOS after ED admission	Reduce Health system costs	An estimated healthcare cost avoidance due to the patients being monitored at home by RELIEF was $850CAD per day, with an average length of stay of 14.61 days. With 5 patients experiencing high symptom burden, this resulted in $62092.50CAD savings
Pienaar 2023	Perceived health costs	Reduce Health System costs		The majority of clients (60%) indicated that 2wT saved them time and money from attending in-person clinic visits.
vandeWeerd 2023	Perceived health costs	Reduce Health System costs		Interviewees stated using the RMA was that it is less time-consuming than a hospital visit. Interviewees also stated that follow-up by the RMA could reduce the frequency of hospital visits by extending the time between visits.

## Sheet: Enhance Patient Experience
Study	Measurement	Quadruple Aim Theme	Quantitative Results	Qualitative Results
Obika et al. 2021	% adherence to the monitoring protocol	Enhance patient experience	81.7% of patients enter at least one symptom after enrollment. Average user data entry of only of 6.68 weeks over the 6 month period.
Obika et al. 2021	Percentage of patients who input data into application	Enhance patient experience	81.7% of patients input at least one symptom after they were enrolled on the platform. On Average patients input at least one symptom for 2.52-3.04 consecutive weeks. On average, patients continued to submit data for a mean number of 6.68-6.91in total. Furthermore, the average weekly number of modules submitted per patient was 3.10-0.51 over 6 months. The median amount of time spent using the sol…
Obika et al. 2021	Percentage of patients who engaged with the educational content	Enhance patient experience	38.86% of all users looked at educational content within application at least once and were presented with five links to external websites. 55.88% of users open at least one of these five links.
Porcher et al 2022	Completion of questionnaires	Enhance patient experience	Total of 1488 questionnaires completed, with median number of 4 completed per patient (range 1-6).
Porcher et al 2022	Questionnaire (weekly)	Enhance patient Experience	Activity during the study wasn't worsened
H.S. Richards et al 2020	% adherenace to questionnaire protocol	Enhance patient experience	Centre 1 exceeded 70% at all time points (range 72-93%) exluding date 2-3 post discharge (55%). Median response 9, range 1-11. Centre 2 exceeded 60% at all timepoints (range 63-100), except for week 8 (50%). Median response 7, range 1-10.
H.S. Richards et al 2020	Thematic Analysis from 35 weekly-telephone interviews and 3 end-of-study interviews with 16 participants	Enhance Patient Experience		Key themes were: - Reassurance from ePRO system advice -- valued advice regarding symptoms management, reassured by ePRO system contributing to overcoming feeling of isolation - Relevance of ePRO advice -- felt advice was tailored to their particular needs, covered the relevant symptoms most important to them
Bhargava et al. 2021	Measure of uptake/use of intervention	Enhance Patient Experience	20% non-adherence to daily self-reporting. Patient with high function, and low symptom burden most likely to withdraw.	80% of symptom assessment were completed by patients, meaning patients found RELIEF to be an acceptable method to routinely report their symptoms in this way.
Bertocchi et al 2023	Adherance to application use	Enhance Patient Experience	i) Overall adherence by patients to the mobile application was 62.4% across all protocol phases ii) Adherence varied across phases with Preoperative adherence at 87.4%, hospitalisation phase adherence at 54.1%, and post discharge phase adherence at 79.5%	94.9% Patients reported positive feedback in satisfaction and confidence using the mobile application; 94.5% reported the application was easy to use; 92.7% of patients reported better quality of care contributed to application use.
Bertoni 2024	Aderance to appliication use	Enhance Patient Experience	89.8% adherence to all 15 days of monitoring protocol. Higher adherence rate amongst older age groups	Overall patient satisfaction of the mobile app was 7.6/10.
Pienaar 2023	Aderance to appliication use	Enhance Patient Experience	Men responded consistently to their daily texts across the 13 days with daily response rates ranging from 74% to 85%
Pienaar 2023	Usability of the application	Enhance Patient Experience		Responses to the self-administered questionnaire were indicative that most clients understood the 2wT process (63%), felt comfortable (98%), felt safe (92%) and would recommend this approach to their friends (87%) Only 20% of the men felt that the daily text was a burden, with 22% reporting challenges with sending texts and 17% reporting challenges with receiving texts.
vandeWeerd 2023	Usability of the application	Enhance Patient Experience		Mean likert score of 5.0 (range 1-7) on the ease of use and satisfaction for the application
vandeWeerd 2023	Usefulness of the application	Enhance Patient Experience		Mean likert score of 4.42 (range 1-7) on usefulness of app to support management of health and access to services

## Sheet: Enhance Clinician Experience
Study	Measurement	Quadruple Aim Theme	Quantitative Results	Qualitative Results
H.S. Richards et al 2020	Verbatim review of clinician interviews (n=2) weekly and end-of-study	Enhance Clinician Experience		(1) Consensus that no symptoms potentially missed by the ePRO system. (2) Safety of using the system to deliver prompts - highlighting areas that may not be reported/escalated by the participant. (3) use of the system on the phone to guide consultation. (4) appropriate and useful capability to access ePRO reports via the hospital EHR, however also thus limited by access to a computer in hospital
Bhargava et al. 2021	Qualitative survey on use/usibility	Enhance Clinician Experience		92% of clinicians reported improved confidence in providing care and improved client experience and 75% perceived improved quality of life for their patients
